# Supplementary material for: Conventional Gel Electrophoresis-Resolvable Insertion/Deletion Markers for Individual Identification and Analysis of Population Genetics in Red-Crowned Cranes in Eastern Hokkaido, Japan
Source: Animals (Basel). 2022 Sep 4;12(17):2293. doi: 10.3390/ani12172293 (PMC9455020; doi:10.3390/ani12172293)
Supplement: Supplementary file 1 [file animals-12-02293-s001.zip]

Archive with 1 entries (1 files):
- animals-1880227-supplementary.pdf
